# Supplementary material for: Pull motivation and well-being as drivers of entrepreneurial success: The moderating role of social capital
Source: PLoS One. 2025 Aug 4;20(8):e0327894. doi: 10.1371/journal.pone.0327894 (PMC12321112; doi:10.1371/journal.pone.0327894)
Supplement: S1 Dataset — (XLS) [file pone.0327894.s002.xls]

## Sheet: sheet 1
No	Sexe	Age	Educationlevel	Marital_status	Childbearing_status	Breadwinner	work_experience	managerial_position	involved_in_entrepreneurial_activities	Entrepreneurial_experience	Microbusiness	Products	Ownership_structure	businesssize	Mwb1	Mwb2	Mwb3	Mwb4	Mwb5	Mwb6	Mwb7	Mwb8	Mwb9	Mwb10	Mwb11	Mwb12	Mwb13	Mwb14	PULL1	PULL2	PULL3	PULL4	PULL5	PULL6	PULL7	PULL8	PULL9	P1	P2	P3	P4	P5	Bridging_acquaintance_1	Bridging_acquaintance_2	Bridging_acquaintance_3	Bridging_acquaintance_4	Bridging_acquaintance_5	Bonding_closervaluation_1	Bonding_closervaluation_2
1	F	2	2	3	1	4	3	1	1	2	2	#NULL!	#NULL!	1	4	2	2	1	1	1	2	1	4	5	4	2	4	2	7	7	4	6	7	7	5	5	4	3	2	2	3	3	1	1	4	2	4	2	4
2	F	3	3	1	2	2	3	1	1	3	2	#NULL!	#NULL!	1	2	2	5	5	4	5	5	6	1	6	6	6	5	2	7	5	7	6	7	7	6	7	2	4	3	4	3	2	5	2	7	6	6	7	1
3	F	1	3	3	1	3	1	1	1	1	1	2	2	1	3	2	2	3	4	2	2	3	2	3	2	2	3	4	6	6	5	5	6	5	5	6	4	2	2	3	2	2	5	6	6	5	5	4	5
4	F	3	3	1	3	2	2	1	1	1	1	4	2	2	5	5	6	4	3	3	5	5	6	6	5	6	6	6	6	5	7	7	6	6	7	6	5	2	3	4	3	2	5	6	6	5	4	4	4
5	F	1	3	3	1	2	1	1	1	1	1	4	1	1	4	4	3	2	4	1	3	1	5	3	1	6	3	2	7	6	7	6	7	3	2	6	4	2	2	1	2	2	3	5	6	2	5	2	2
6	F	2	3	1	2	2	3	1	1	1	2	#NULL!	#NULL!	1	5	5	2	2	5	2	5	6	2	2	5	6	5	5	7	6	7	6	7	5	7	7	7	4	4	3	4	3	7	2	7	5	2	6	6
7	F	2	4	3	1	4	2	1	1	1	1	4	2	2	4	4	3	4	6	5	5	5	4	5	4	5	4	5	6	7	7	6	7	7	6	5	7	3	4	3	3	4	6	7	6	7	6	7	6
8	F	3	3	1	2	2	4	1	1	1	1	1	2	2	5	5	5	5	3	3	3	5	5	6	5	5	5	5	7	5	7	7	7	7	7	2	7	1	1	1	3	3	5	7	7	7	7	1	6
9	F	3	2	1	2	2	3	1	1	1	1	4	2	1	5	5	4	3	2	5	6	5	4	6	3	3	5	5	7	5	7	6	6	4	6	5	6	2	2	3	3	3	5	4	6	3	5	4	6
10	F	3	2	1	3	2	3	1	1	1	1	3	1	1	5	5	6	2	2	3	5	4	6	6	6	6	6	6	6	7	6	5	7	6	7	5	6	3	3	2	2	4	5	6	7	6	5	5	6
11	F	4	2	1	2	2	4	1	1	1	2	#NULL!	#NULL!	1	6	6	6	5	5	5	6	6	6	6	6	5	6	5	4	3	5	6	6	5	5	3	5	3	2	2	3	2	3	4	5	5	5	5	5
12	F	2	3	1	2	3	2	1	1	2	1	3	1	1	6	5	6	6	5	5	5	5	6	5	5	5	5	5	7	7	6	6	7	7	6	5	7	3	4	4	4	4	4	5	5	4	6	4	6
13	F	3	3	1	2	2	3	1	1	1	1	2	2	1	5	5	6	6	2	2	5	3	5	6	5	4	4	2	5	4	6	7	7	6	5	4	4	3	3	2	2	2	3	5	6	3	5	5	5
14	F	2	2	3	1	2	1	2	1	3	2	#NULL!	#NULL!	1	5	5	5	1	1	2	2	1	5	5	5	5	5	4	4	6	3	4	6	7	5	4	7	2	2	2	2	2	1	1	5	2	2	6	4
15	F	1	4	3	1	2	1	2	1	1	2	#NULL!	#NULL!	1	5	4	4	3	2	2	3	2	2	2	4	2	3	2	7	6	6	6	7	7	5	5	5	3	2	3	3	3	6	3	5	5	5	4	3
16	F	3	3	1	3	3	4	2	1	3	1	5	1	1	4	4	2	5	3	2	2	3	2	2	2	2	2	2	7	7	7	7	7	7	7	7	7	4	4	5	4	5	4	5	4	2	1	4	3
17	F	2	4	3	1	2	1	1	1	1	2	#NULL!	#NULL!	1	2	2	2	2	2	2	3	2	2	2	2	2	2	3	4	5	5	5	5	5	5	5	5	1	1	2	3	3	4	4	3	4	5	3	3
18	F	2	3	1	2	2	3	2	1	1	2	#NULL!	#NULL!	1	3	3	2	1	1	1	2	2	2	3	3	3	3	2	7	6	7	7	7	7	7	7	5	2	2	3	2	2	4	5	6	5	6	2	2
19	F	2	4	3	1	3	2	1	1	1	2	#NULL!	#NULL!	3	4	5	4	5	5	4	3	5	5	4	5	5	6	5	7	7	7	7	7	7	7	7	6	4	4	5	2	5	7	6	5	7	6	5	3
20	F	2	3	3	1	4	2	1	1	1	2	#NULL!	#NULL!	1	2	2	3	4	4	5	3	3	2	2	3	5	4	2	5	6	7	7	7	6	6	5	6	3	3	2	2	4	6	6	6	5	6	4	5
21	F	2	3	1	2	2	2	1	1	1	1	4	2	2	2	5	5	4	5	4	3	5	3	5	2	2	5	5	5	5	6	7	4	4	7	5	4	4	5	3	4	4	4	5	5	4	5	2	2
22	F	3	3	1	2	3	4	1	1	2	2	#NULL!	#NULL!	2	5	5	4	3	2	4	5	5	6	5	5	4	3	2	6	5	5	7	5	5	6	6	5	3	4	4	5	4	5	7	6	7	6	5	6
23	F	2	4	1	1	2	1	1	1	1	2	#NULL!	#NULL!	1	4	5	4	5	6	2	5	3	4	2	5	5	6	5	6	6	7	7	5	5	6	5	2	3	2	2	3	3	4	3	6	5	1	2	3
24	F	2	2	2	2	2	2	1	1	1	2	#NULL!	#NULL!	1	5	5	5	2	4	5	5	5	3	5	3	5	5	5	6	6	7	7	7	6	7	6	7	3	3	2	2	3	4	5	5	5	6	3	4
25	F	2	3	3	1	3	1	1	1	1	1	2	2	1	2	2	1	1	3	2	2	5	5	3	3	5	5	5	6	7	5	4	7	6	4	3	6	4	3	3	2	2	4	6	6	5	5	5	5
26	F	3	4	1	2	2	4	1	1	3	1	4	1	2	4	5	5	4	3	2	2	4	4	5	4	2	5	4	7	5	7	6	7	7	6	5	7	3	4	3	3	4	4	5	4	6	5	4	5
27	F	2	1	1	3	3	3	1	1	1	2	#NULL!	#NULL!	1	6	4	1	1	1	2	5	2	1	2	6	3	3	5	7	7	7	7	7	7	7	4	6	3	3	2	2	3	5	4	5	4	6	6	6
28	F	3	3	1	2	2	3	1	1	1	2	#NULL!	#NULL!	1	5	5	5	5	5	5	5	5	5	5	5	5	5	5	3	3	5	5	5	6	6	6	5	3	4	1	3	3	3	3	7	4	5	5	4
29	F	3	4	1	2	2	4	1	1	1	1	2	2	2	5	5	5	2	6	6	5	5	5	6	6	5	5	5	3	4	5	7	5	6	6	7	6	3	4	3	3	4	6	7	6	7	5	4	6
30	F	2	3	1	2	3	2	1	1	1	1	1	2	1	4	4	5	2	2	2	2	3	3	4	3	2	2	2	5	6	6	5	6	6	5	6	6	3	2	3	3	1	4	6	6	6	7	5	6
31	F	1	3	3	1	4	1	1	1	2	1	7	2	4	5	5	5	6	6	5	5	6	5	6	5	5	5	5	5	6	6	7	6	6	6	6	6	3	4	3	4	4	6	6	5	5	5	6	5
32	F	3	3	1	3	2	4	1	1	1	2	#NULL!	#NULL!	1	3	3	2	2	5	2	2	3	2	5	3	3	3	3	6	5	6	7	5	4	5	6	5	2	2	1	2	1	3	4	4	5	3	4	4
33	F	1	3	3	1	3	1	1	1	1	2	#NULL!	#NULL!	1	5	5	4	1	5	5	5	5	5	5	5	2	3	3	6	6	7	6	7	6	6	5	4	1	1	1	1	1	2	2	5	5	5	4	4
34	F	2	1	1	1	2	2	2	1	2	2	#NULL!	#NULL!	1	5	5	4	1	3	6	6	5	5	6	2	3	3	6	7	6	5	6	7	7	6	5	4	1	1	3	3	3	5	6	6	6	5	2	3
35	F	1	3	3	1	3	1	1	1	1	2	#NULL!	#NULL!	2	4	4	3	3	2	4	2	4	5	6	2	3	5	6	6	5	5	6	7	6	4	3	4	2	3	3	2	3	5	6	6	5	5	6	3
36	F	2	3	1	2	2	2	1	1	2	1	2	1	2	4	6	5	2	2	3	4	5	5	6	5	5	6	6	7	7	6	7	7	6	7	5	7	3	3	3	4	4	6	7	6	7	6	5	7
37	F	2	1	1	2	3	4	1	1	3	2	#NULL!	#NULL!	1	4	5	5	2	2	5	4	2	4	6	5	2	4	4	7	7	7	7	7	7	7	7	7	3	3	4	4	4	5	5	7	5	5	7	7
38	F	3	3	1	3	2	4	1	1	2	2	#NULL!	#NULL!	1	4	5	3	2	3	4	5	2	3	5	2	2	5	4	5	5	6	5	6	4	5	5	6	4	2	4	3	4	5	5	6	4	5	1	5
39	F	2	3	1	4	3	2	1	1	2	1	3	1	1	4	4	4	1	2	3	1	1	2	4	2	3	4	3	7	7	7	6	7	6	7	5	6	2	3	1	3	3	1	3	7	5	4	4	4
40	F	3	4	1	2	2	4	1	1	2	1	3	2	2	5	5	5	4	4	5	4	5	6	6	5	4	5	5	7	7	6	6	7	5	6	7	6	4	4	4	4	4	6	7	6	6	6	2	3
41	F	3	4	3	1	2	2	1	1	1	1	4	1	1	2	2	3	3	1	2	4	3	2	5	5	3	5	5	5	6	6	7	6	5	6	5	5	3	3	2	3	2	4	5	6	5	5	4	3
42	F	3	3	1	3	3	4	1	1	2	2	#NULL!	#NULL!	2	2	3	2	2	3	6	6	6	3	5	4	4	3	6	6	7	5	7	7	6	7	5	5	2	1	1	2	1	6	5	6	5	6	7	7
43	F	4	3	1	2	2	2	1	1	2	1	4	1	1	3	4	2	2	2	2	4	3	4	5	3	4	2	3	5	5	6	3	6	5	5	3	5	2	2	2	3	3	6	4	5	5	4	6	6
44	F	3	3	1	2	2	4	1	1	1	2	#NULL!	#NULL!	2	5	5	6	4	3	3	4	5	5	6	4	4	3	5	7	6	5	7	7	6	7	6	7	4	3	4	3	3	6	7	7	6	7	7	5
45	F	2	3	1	2	2	2	1	1	1	1	4	1	2	5	5	6	2	5	2	4	6	5	5	4	6	6	6	7	6	7	7	6	6	6	5	7	4	3	3	3	4	6	6	6	6	5	3	5
46	F	2	3	1	2	2	4	1	1	2	2	#NULL!	#NULL!	2	4	2	2	2	3	4	5	4	5	6	5	4	3	4	6	5	5	6	7	6	7	5	6	3	3	3	3	3	6	5	7	6	6	3	4
47	F	2	2	1	2	3	2	1	1	1	1	6	2	1	5	6	6	5	6	4	5	6	4	6	6	4	6	6	6	7	5	7	7	4	5	3	3	3	4	3	4	3	4	5	5	4	5	3	4
48	F	2	1	1	2	2	2	1	1	1	1	7	2	1	3	5	6	5	4	5	5	5	5	5	5	4	5	5	6	5	6	6	6	5	6	6	6	3	3	4	4	3	4	6	5	4	5	5	6
49	F	3	2	2	2	2	4	1	1	2	1	6	2	2	5	5	4	2	3	5	5	3	2	5	5	2	4	3	6	7	5	7	7	7	6	5	5	1	2	3	2	2	6	6	5	5	5	2	5
50	F	5	1	1	3	2	5	2	1	1	2	#NULL!	#NULL!	1	5	4	4	4	2	4	4	5	5	4	5	4	5	4	6	5	5	6	6	5	5	5	5	3	2	2	3	3	5	6	5	4	4	4	4
51	F	1	3	3	1	4	1	1	1	1	2	#NULL!	#NULL!	1	4	5	4	6	6	6	5	6	6	5	6	6	4	5	6	3	6	7	7	6	7	5	7	3	4	3	3	2	3	6	7	5	4	5	3
52	F	1	2	3	1	3	2	1	1	1	1	6	1	2	2	2	1	5	1	6	6	4	3	6	2	6	6	4	7	7	7	5	7	7	7	4	5	2	2	2	3	3	5	3	3	4	5	3	3
53	F	2	3	3	1	3	2	1	1	1	2	#NULL!	#NULL!	2	2	2	2	3	3	3	6	6	5	5	4	5	6	5	7	7	6	7	7	5	6	5	5	3	3	4	3	1	4	5	6	6	5	4	5
54	F	2	3	3	1	3	1	1	1	1	1	2	2	2	3	3	3	3	4	4	3	3	4	3	5	4	4	4	5	5	5	5	6	3	5	5	4	3	3	3	3	3	5	6	5	5	5	6	5
55	F	1	3	3	1	2	1	1	1	1	2	#NULL!	#NULL!	2	4	5	6	3	5	4	3	4	4	4	3	5	2	5	5	7	6	7	7	6	7	5	6	3	2	4	3	3	6	7	5	7	6	7	4
56	F	2	4	1	1	4	2	1	1	2	1	2	1	2	5	5	5	5	5	5	5	5	5	5	5	4	4	1	7	5	6	5	6	5	4	3	5	4	4	3	3	4	6	5	5	4	4	5	5
57	F	2	4	3	1	4	1	2	1	1	2	#NULL!	#NULL!	1	1	2	1	1	2	2	2	2	1	2	2	2	3	2	7	5	5	5	7	5	6	5	6	5	5	5	5	5	5	4	5	3	2	6	6
58	F	2	3	1	2	2	3	1	1	3	1	3	2	3	4	4	3	4	3	4	4	4	3	4	3	4	3	4	7	5	6	5	7	7	5	6	5	2	3	4	3	3	7	6	7	4	6	6	5
59	F	3	3	1	2	2	3	2	1	3	1	2	2	2	3	3	5	4	3	4	2	4	3	5	2	4	4	5	7	7	7	7	7	6	6	5	7	3	3	4	3	3	5	4	6	5	5	3	6
60	F	4	3	1	2	2	5	1	1	3	2	#NULL!	#NULL!	1	4	3	3	2	2	2	3	3	2	4	4	2	2	3	7	6	5	4	7	5	6	4	5	4	4	3	4	4	4	3	4	5	4	6	6
61	F	2	3	1	3	3	2	1	1	1	2	#NULL!	#NULL!	2	5	5	6	3	2	2	2	4	3	2	4	5	5	5	6	6	7	7	7	6	7	4	4	3	4	3	4	3	6	5	5	5	6	3	4
62	F	1	3	3	1	2	1	1	1	1	1	2	2	1	2	2	3	1	3	2	1	2	3	3	4	2	3	2	7	6	7	7	7	6	5	4	5	2	1	3	2	3	5	4	5	4	4	5	5
63	F	2	3	3	2	3	1	1	1	1	1	3	1	2	5	6	5	2	5	6	5	5	2	6	5	6	3	5	7	5	6	6	7	5	6	4	7	3	4	4	3	3	6	7	6	5	7	5	7
64	F	2	2	1	4	3	1	1	1	1	1	6	2	2	2	2	1	2	5	1	2	1	2	5	2	2	2	3	7	5	7	3	7	3	3	2	5	2	3	2	3	1	3	6	6	6	5	3	3
65	F	3	3	1	2	2	3	1	1	3	1	6	1	2	4	4	4	3	4	2	4	5	5	5	6	5	5	3	7	7	6	5	6	6	5	5	6	4	4	3	5	2	5	4	4	5	3	3	4
66	F	1	1	3	1	4	1	1	1	1	1	5	1	1	4	4	5	5	2	3	3	5	5	5	2	2	4	5	7	6	6	5	7	5	7	5	5	4	3	3	3	3	5	4	6	5	5	4	4
67	F	1	3	3	1	1	1	2	1	1	1	2	1	1	3	3	4	3	2	2	4	3	2	4	1	3	4	2	6	4	5	3	6	6	5	3	4	1	3	2	3	3	4	6	6	3	3	4	3
68	F	3	3	1	3	3	4	1	1	2	1	1	1	1	5	5	5	5	5	5	5	5	5	5	5	5	5	5	7	7	7	7	7	7	7	4	5	3	2	3	3	3	6	7	5	6	6	3	5
69	F	2	3	1	2	3	3	1	1	1	2	#NULL!	#NULL!	1	5	5	5	5	5	5	5	5	5	5	5	4	5	5	7	5	5	7	6	7	7	5	7	3	3	3	3	3	3	2	3	3	4	3	5
70	F	1	3	3	1	4	1	1	1	1	2	#NULL!	#NULL!	1	5	4	3	1	1	2	2	1	2	2	3	4	4	4	7	6	6	5	7	3	6	1	2	2	1	2	1	1	1	2	5	2	1	1	2
71	F	1	2	3	1	3	1	1	1	1	2	#NULL!	#NULL!	1	4	3	4	5	5	4	5	5	5	5	6	6	6	5	6	7	7	7	7	7	7	7	7	3	4	3	3	4	4	4	6	5	6	3	6
72	F	5	1	1	3	2	3	2	1	4	2	#NULL!	#NULL!	1	6	5	5	5	5	5	2	5	5	5	5	6	4	5	6	6	6	6	6	7	7	7	7	2	2	1	1	1	1	2	1	1	1	4	4
73	F	3	3	1	2	2	3	1	1	2	2	#NULL!	#NULL!	1	2	2	3	3	4	2	3	2	3	6	6	6	4	2	7	6	7	7	7	7	6	7	6	2	1	3	1	1	4	5	6	5	5	5	5
74	F	3	3	1	2	3	4	1	1	2	2	#NULL!	#NULL!	2	5	5	5	5	4	5	5	5	5	5	6	6	4	4	7	7	7	7	7	7	7	7	7	3	4	4	4	3	6	5	5	7	6	5	4
75	F	3	3	1	3	1	2	1	1	2	2	#NULL!	#NULL!	1	5	5	5	5	5	5	5	5	6	6	5	5	5	6	7	6	7	7	7	7	7	7	7	3	3	3	3	3	5	7	7	7	7	4	5
76	F	3	3	1	3	3	2	1	1	2	1	4	1	1	3	2	4	3	4	3	3	4	3	2	5	4	4	5	6	5	5	7	7	4	5	6	5	3	4	3	3	4	5	6	6	5	5	3	4
77	F	3	3	1	2	3	3	1	1	1	1	6	1	1	2	4	5	2	1	6	6	6	6	5	2	5	5	6	7	5	7	7	7	4	7	7	7	1	2	4	4	3	7	7	7	6	5	6	4
78	F	4	4	1	2	3	5	1	1	1	2	#NULL!	#NULL!	1	4	5	6	1	2	4	4	2	5	5	5	2	4	5	5	6	5	6	6	6	7	5	6	5	5	5	5	5	5	2	6	5	1	2	2
79	F	2	3	1	2	2	3	1	1	3	2	#NULL!	#NULL!	2	5	5	5	4	4	4	5	5	6	6	2	2	2	5	7	6	6	7	7	6	6	5	7	3	3	3	4	3	5	4	5	6	5	2	3
80	F	2	3	1	2	2	2	1	1	1	2	#NULL!	#NULL!	2	5	4	5	4	3	2	5	6	4	6	5	4	2	5	6	5	7	7	5	7	5	4	7	3	4	3	4	1	4	6	5	6	4	3	4
81	F	3	4	1	2	3	3	1	1	1	2	#NULL!	#NULL!	2	4	5	4	4	3	5	5	4	4	5	5	4	4	5	6	6	5	6	6	5	6	6	6	4	4	5	4	4	5	3	5	5	6	3	4
82	F	2	3	1	2	3	3	1	1	1	1	2	1	1	5	6	5	5	2	2	5	5	6	6	5	2	4	5	7	6	6	7	7	7	7	5	6	3	4	3	3	4	5	7	5	6	5	3	5
83	F	2	4	1	3	2	3	1	1	2	2	#NULL!	#NULL!	2	4	3	4	5	6	4	4	4	5	6	5	3	5	5	5	6	5	5	6	5	6	7	5	4	3	4	4	4	5	6	5	6	6	5	6
84	F	3	1	1	2	2	4	1	1	2	1	2	2	2	6	5	5	5	5	6	5	6	5	5	6	5	6	5	6	7	6	7	6	6	7	6	6	4	4	4	3	4	6	7	6	7	5	6	6
85	F	1	1	3	1	3	1	1	1	1	2	#NULL!	#NULL!	1	5	5	3	1	4	4	5	4	4	4	5	4	5	5	6	7	6	6	7	6	7	5	6	3	2	2	3	3	5	6	5	6	5	3	2
86	F	2	2	3	1	2	1	1	1	1	2	#NULL!	#NULL!	1	6	5	5	5	1	2	4	6	2	5	4	6	5	5	7	5	6	7	7	7	6	6	7	3	1	2	1	3	2	2	7	5	6	7	7
87	F	2	3	1	3	2	2	1	1	1	2	#NULL!	#NULL!	1	5	4	4	1	2	2	3	2	5	5	5	2	3	5	7	6	6	7	7	7	6	5	6	2	2	3	3	3	6	7	7	1	7	6	5
88	F	2	4	1	2	3	3	1	1	1	2	#NULL!	#NULL!	1	3	2	4	2	2	3	5	4	5	5	3	4	5	6	7	6	6	7	7	5	7	6	6	2	3	3	2	2	4	2	6	3	3	6	6
89	F	1	3	3	1	4	1	2	1	1	2	#NULL!	#NULL!	1	2	2	3	1	1	2	2	1	3	4	2	3	2	3	6	6	7	5	7	6	6	5	4	2	1	2	1	2	3	2	4	2	3	4	5
90	F	3	3	1	2	2	3	1	1	1	2	#NULL!	#NULL!	1	5	5	5	1	5	5	5	5	5	5	5	4	5	5	6	7	6	7	7	4	5	5	5	2	3	2	3	3	3	2	7	1	4	4	4
91	F	1	3	1	2	2	1	1	1	1	2	#NULL!	#NULL!	1	5	5	5	6	3	2	1	3	6	2	2	4	2	6	7	7	7	7	7	7	7	7	7	1	3	4	4	5	6	5	7	7	5	7	5
92	F	2	4	1	2	2	3	1	1	3	2	#NULL!	#NULL!	1	5	5	4	4	3	5	3	4	6	6	5	6	6	5	6	7	6	7	5	6	7	5	5	3	2	3	4	3	5	7	6	5	5	2	2
93	F	2	3	1	3	2	2	1	1	1	1	7	2	2	3	3	4	2	4	5	5	5	4	5	4	4	4	3	7	7	7	7	7	5	5	6	6	1	3	1	3	2	6	6	6	6	6	6	6
94	F	2	3	1	2	2	3	1	1	2	2	#NULL!	#NULL!	3	5	4	3	2	4	4	5	5	5	5	4	4	5	5	7	6	7	7	6	6	6	7	6	3	4	4	3	3	3	6	6	5	6	3	4
95	F	1	3	3	1	2	1	1	1	1	2	#NULL!	#NULL!	1	2	3	2	4	3	5	4	5	2	5	4	4	3	2	7	5	6	6	7	7	6	7	4	2	2	3	3	3	6	6	5	4	5	2	3
96	F	1	3	3	1	3	1	2	1	1	1	6	1	1	5	5	5	2	6	4	4	4	5	5	5	4	4	2	7	5	7	7	7	7	7	7	7	2	2	2	2	2	5	6	6	5	5	5	4
97	F	3	3	1	2	3	2	1	1	1	1	6	2	1	2	3	2	2	2	2	3	4	4	5	3	2	3	2	7	5	6	7	7	5	6	4	6	2	3	3	3	3	4	3	7	5	4	2	5
98	F	3	1	1	2	2	4	1	1	3	2	#NULL!	#NULL!	1	4	4	4	2	2	2	3	2	4	4	3	2	3	4	7	7	6	6	7	5	5	4	6	1	3	3	4	4	3	5	6	6	5	3	4
99	F	3	4	1	2	2	2	1	1	1	2	#NULL!	#NULL!	1	2	2	2	2	5	5	6	5	5	3	5	2	4	3	5	5	4	6	7	5	6	7	7	3	3	1	2	1	3	4	3	3	3	3	3
100	F	3	3	1	2	2	4	1	1	4	2	#NULL!	#NULL!	1	2	2	2	2	5	2	4	4	5	5	4	5	5	5	6	6	6	6	6	6	6	6	6	3	3	3	3	3	4	2	5	4	5	6	6
101	F	3	3	1	2	3	3	1	1	2	2	#NULL!	#NULL!	2	5	4	5	4	4	3	5	4	4	5	2	3	4	5	7	5	6	6	5	5	5	6	6	3	4	3	3	2	5	6	6	4	5	5	6
102	F	3	4	1	2	2	3	1	1	2	2	#NULL!	#NULL!	4	5	5	5	5	1	5	5	6	6	6	6	6	5	6	7	5	6	7	7	6	6	2	7	3	4	1	2	2	4	7	7	3	3	4	4
103	F	3	3	1	2	3	3	1	1	2	2	#NULL!	#NULL!	2	4	5	3	5	5	2	5	5	6	5	2	2	3	2	7	6	7	6	6	6	7	6	6	3	4	2	4	4	4	4	5	4	3	5	5
104	F	3	3	1	2	2	3	1	1	1	2	#NULL!	#NULL!	1	5	5	3	2	2	5	5	2	3	5	5	5	4	4	5	5	7	7	6	5	6	6	6	1	2	1	2	2	2	2	6	7	6	5	5
105	F	2	3	3	1	3	1	2	1	2	2	#NULL!	#NULL!	1	5	5	6	5	2	4	4	3	6	6	6	5	5	5	5	7	7	7	7	7	7	4	4	3	3	2	2	2	5	4	5	5	5	5	5
106	F	2	4	1	2	3	2	1	1	1	1	7	2	1	2	2	3	2	2	1	4	2	4	4	5	3	2	3	7	7	6	7	6	6	5	4	6	2	3	2	3	2	4	6	6	5	5	4	5
107	F	2	3	1	2	2	3	1	1	1	2	#NULL!	#NULL!	1	2	5	2	5	5	5	6	3	5	5	3	2	5	2	5	4	5	6	6	6	5	4	5	3	4	4	3	4	5	4	5	5	4	4	5
108	F	2	4	1	2	2	3	1	1	2	2	#NULL!	#NULL!	2	5	6	3	6	5	6	4	4	5	5	3	3	6	6	7	3	7	7	7	7	6	3	5	4	3	4	4	3	6	6	6	4	6	7	7
109	F	2	3	3	1	2	3	1	1	1	2	#NULL!	#NULL!	1	4	3	4	4	1	4	5	4	2	4	5	3	4	2	7	5	7	7	7	6	6	6	5	1	3	3	4	3	3	4	5	5	6	6	5
110	F	3	3	1	2	3	4	1	1	2	1	1	2	2	5	4	3	2	5	5	5	4	5	5	6	5	4	5	6	5	5	7	4	4	6	5	5	3	4	3	3	3	4	5	5	4	4	3	4
111	F	3	3	1	3	3	3	1	1	2	2	#NULL!	#NULL!	2	4	3	5	2	1	5	6	5	4	5	4	5	2	5	5	6	4	7	6	4	6	5	6	1	2	2	3	3	5	3	5	6	5	4	3
112	F	2	3	3	1	4	2	1	1	1	2	#NULL!	#NULL!	1	4	4	3	2	2	5	4	5	3	3	2	3	5	3	5	4	6	5	6	6	5	5	4	2	1	2	2	3	4	5	5	6	6	5	5
113	F	3	3	1	2	3	4	1	1	3	2	#NULL!	#NULL!	2	5	5	5	5	5	6	6	6	2	5	5	6	6	6	6	4	6	6	6	5	6	6	4	3	4	3	4	4	6	5	5	6	6	5	5
114	F	2	3	1	2	2	2	2	1	1	1	4	1	1	4	4	4	5	5	6	3	5	5	5	4	2	4	3	7	5	7	5	7	3	6	4	2	2	2	3	2	2	5	3	5	2	3	2	6
115	F	1	1	3	1	3	1	2	1	1	1	5	1	1	3	2	2	4	4	3	4	3	2	4	3	2	2	3	7	6	6	5	7	3	5	5	5	4	2	4	3	4	6	6	7	6	6	6	6
116	F	2	3	3	1	2	2	2	1	1	1	6	1	1	3	3	4	2	2	5	5	5	2	3	3	3	6	5	6	7	5	3	5	5	6	4	5	2	2	1	2	1	4	5	5	4	4	5	6
117	F	4	2	1	2	3	3	1	1	2	2	#NULL!	#NULL!	1	4	4	5	1	5	5	5	6	1	6	6	5	6	5	7	7	7	7	7	7	7	7	7	3	3	3	3	3	7	7	7	7	7	7	7
118	F	4	2	2	3	2	3	2	1	3	2	#NULL!	#NULL!	1	4	4	3	2	2	2	2	2	5	5	2	4	5	5	6	7	6	7	6	6	7	5	5	3	3	2	2	2	4	5	4	4	5	6	4
119	F	5	1	1	4	3	4	1	1	4	2	#NULL!	#NULL!	1	4	3	2	5	1	2	2	3	4	5	3	5	5	4	7	6	6	5	6	7	5	3	1	1	3	1	4	4	3	6	5	4	1	1	7
120	F	1	3	1	1	3	1	1	1	1	1	6	1	1	4	4	4	3	2	5	5	6	2	6	5	4	5	5	7	6	7	7	6	6	7	7	5	1	2	2	1	1	6	5	6	3	3	5	6
121	F	3	1	1	3	3	2	2	2	2	2	#NULL!	#NULL!	2	3	3	3	4	5	5	4	5	4	5	5	4	5	5	7	7	7	7	7	7	7	7	7	3	4	1	3	3	1	1	5	2	1	7	7
122	F	3	3	1	3	3	4	2	1	1	2	#NULL!	#NULL!	1	4	3	4	5	3	3	4	2	3	5	4	4	3	4	6	7	7	7	7	7	6	6	6	2	2	2	2	2	2	3	6	6	6	7	7
123	F	2	4	3	1	1	3	1	1	2	1	4	1	2	5	5	5	4	5	5	4	5	4	5	5	5	4	5	7	6	6	5	7	5	6	7	6	4	4	3	4	3	5	6	5	6	6	5	7
124	F	3	3	1	2	2	2	1	1	1	1	2	2	3	4	4	3	2	2	4	5	5	3	4	5	5	4	4	6	7	5	6	6	5	6	4	6	3	2	3	3	3	5	6	5	6	6	5	5
125	F	2	3	3	1	3	2	2	1	1	2	#NULL!	#NULL!	1	4	4	4	2	1	2	2	2	2	3	2	2	2	3	7	7	6	6	6	5	5	5	5	3	3	3	3	2	2	2	4	4	4	4	5
126	F	2	2	1	1	2	2	1	1	1	1	7	1	1	4	5	5	4	3	6	6	6	6	5	5	3	5	5	7	7	7	7	7	7	7	7	7	1	1	1	1	2	1	7	7	1	7	1	1
127	F	3	3	1	2	3	3	1	1	2	2	#NULL!	#NULL!	1	5	5	5	6	1	6	1	5	6	6	6	6	4	5	7	7	5	7	7	7	7	6	5	2	2	3	5	4	1	1	4	2	7	1	1
128	F	2	3	1	2	3	2	1	1	1	1	2	2	2	5	5	4	4	5	5	5	5	5	6	5	5	4	5	7	6	7	7	7	5	6	6	6	1	2	1	1	1	4	5	5	3	3	5	5
129	F	2	4	3	1	3	1	1	1	1	2	#NULL!	#NULL!	1	5	5	4	5	4	4	3	4	5	5	4	5	5	5	6	6	6	6	7	6	6	5	6	3	4	3	3	3	5	5	5	5	5	5	4
130	F	1	3	3	1	4	1	2	1	1	2	#NULL!	#NULL!	1	2	2	2	2	3	3	3	3	3	3	3	3	3	3	6	6	5	5	6	6	6	5	6	1	2	2	3	3	6	6	6	6	5	4	4
131	F	3	3	1	2	2	4	1	1	3	2	#NULL!	#NULL!	2	4	3	3	2	2	2	2	2	3	3	2	2	3	3	5	5	6	6	6	5	6	5	5	4	4	3	3	4	3	5	5	5	5	5	5
132	F	2	3	1	1	3	2	1	1	2	2	#NULL!	#NULL!	2	5	5	5	5	6	5	4	5	6	5	5	4	6	6	5	7	7	6	6	5	7	5	5	3	2	3	3	2	5	7	6	7	5	5	6
133	F	2	4	1	2	3	3	1	1	2	2	#NULL!	#NULL!	2	3	4	3	2	5	1	4	4	5	4	4	5	5	5	5	3	6	6	5	6	6	4	5	3	4	2	3	3	6	6	7	5	5	4	5
134	F	2	2	3	1	4	2	1	1	1	2	#NULL!	#NULL!	1	5	5	6	5	6	6	6	6	6	5	6	6	6	6	6	6	6	6	7	6	7	6	6	2	2	3	2	3	6	5	6	5	6	2	1
135	F	3	2	2	3	1	4	1	1	2	2	#NULL!	#NULL!	1	5	5	5	4	6	5	5	2	3	6	5	3	3	4	6	3	4	7	7	3	6	1	6	2	3	2	3	3	3	3	5	6	6	3	4
136	F	2	3	1	2	2	3	1	1	2	1	4	2	3	6	6	6	5	2	5	5	5	5	6	5	5	5	6	7	7	7	7	7	7	7	7	7	3	4	3	3	4	7	7	7	7	6	5	5
137	F	2	3	1	2	2	3	1	1	2	2	#NULL!	#NULL!	1	5	5	5	4	6	2	5	4	3	6	5	6	6	6	7	4	7	7	7	7	7	5	7	1	1	3	1	1	5	7	6	6	7	5	6
138	F	2	4	1	2	2	3	1	1	1	1	1	2	3	5	5	5	5	6	5	5	5	5	6	5	5	5	5	5	5	6	6	6	5	6	5	6	3	4	4	4	4	6	5	6	5	5	5	5
139	F	3	3	1	2	4	3	1	1	2	2	#NULL!	#NULL!	1	4	4	4	2	1	2	4	5	3	3	4	4	4	3	7	7	7	6	7	6	5	7	6	2	1	1	1	1	5	5	6	5	7	3	4
140	F	1	3	3	1	4	1	1	1	1	2	#NULL!	#NULL!	1	2	1	2	1	2	1	5	2	6	3	3	2	4	2	7	7	7	4	7	6	4	3	5	3	2	4	4	3	2	2	3	1	1	1	1
141	F	2	2	1	2	3	4	1	1	3	1	5	2	2	4	3	4	5	3	2	6	3	5	3	6	2	3	3	7	7	5	7	7	6	5	7	6	1	3	2	4	1	6	7	6	6	6	7	6
142	F	3	3	1	2	2	3	1	1	2	2	#NULL!	#NULL!	2	5	5	5	3	2	2	4	5	5	6	4	4	5	5	6	4	6	7	6	7	6	4	6	3	3	4	4	4	4	5	4	5	5	6	6
143	F	2	2	1	1	3	2	1	1	1	1	2	2	2	4	5	5	5	6	6	5	5	6	6	5	6	4	5	5	6	6	7	6	6	5	7	5	3	4	4	4	4	5	6	5	6	5	5	6
144	F	2	3	1	2	3	3	1	1	2	2	#NULL!	#NULL!	1	4	4	3	3	4	2	2	3	4	3	2	3	3	5	5	6	5	6	6	5	6	6	5	3	2	3	2	2	5	4	5	4	4	6	6
145	F	2	2	1	2	2	4	1	1	3	2	#NULL!	#NULL!	1	2	2	1	1	2	3	5	1	4	5	5	4	5	2	7	6	6	6	7	4	6	6	4	3	3	4	3	3	4	6	6	6	6	5	5
146	F	3	2	1	4	3	2	1	1	2	2	#NULL!	#NULL!	1	5	3	4	2	1	2	5	5	5	4	2	4	4	3	7	7	7	7	7	7	7	7	4	2	2	3	3	4	3	1	5	6	5	2	2
147	F	2	3	1	2	3	3	1	1	2	1	2	1	2	5	5	5	5	4	5	5	6	5	6	5	4	5	5	5	5	6	7	5	5	6	6	6	3	3	3	3	3	5	5	5	5	5	5	5
148	F	2	3	1	2	3	2	2	1	1	2	#NULL!	#NULL!	1	3	6	5	3	2	5	5	5	5	6	6	3	5	6	4	4	7	7	5	7	6	6	5	1	2	1	1	1	2	5	4	3	3	4	3
149	F	2	3	1	2	2	3	1	1	2	2	#NULL!	#NULL!	2	5	4	5	5	4	5	5	2	2	5	3	2	6	5	7	5	6	5	7	5	4	2	5	3	2	3	3	2	5	6	6	5	5	3	4
150	F	3	2	1	4	2	3	1	1	1	2	#NULL!	#NULL!	1	2	2	2	2	2	3	5	5	2	5	5	3	3	3	6	3	7	7	7	6	7	7	7	3	3	3	3	3	4	5	7	7	6	5	6
151	F	3	3	1	2	3	3	1	1	1	1	4	2	2	4	4	4	4	2	2	3	3	3	4	3	2	2	2	6	7	7	7	6	7	6	5	7	2	3	2	2	3	4	6	6	6	7	4	6
152	F	2	3	3	1	2	2	1	1	1	2	#NULL!	#NULL!	1	3	3	4	5	5	4	2	2	3	2	3	5	4	5	7	6	5	7	7	3	7	6	7	3	4	3	2	3	6	5	5	4	6	3	4
153	F	2	3	1	2	3	3	1	1	2	2	#NULL!	#NULL!	1	5	5	4	6	6	5	3	3	4	5	4	5	5	5	7	5	7	7	7	5	6	7	7	1	2	2	2	1	2	1	5	6	6	5	5
154	F	2	3	3	1	2	2	1	1	1	1	1	1	1	4	5	5	4	6	3	5	4	5	6	5	5	4	4	7	6	6	7	5	5	6	5	5	3	4	4	3	4	5	6	6	6	5	3	2
155	F	4	2	1	2	2	5	1	1	4	1	3	2	1	4	5	2	5	5	5	6	5	5	6	5	2	4	5	5	6	4	7	6	6	7	7	6	3	1	4	1	5	3	5	5	6	7	5	7
156	F	4	3	1	3	3	3	1	1	3	2	#NULL!	#NULL!	1	2	3	3	1	2	2	2	3	1	3	3	2	2	1	6	5	6	5	6	6	6	5	4	2	3	2	2	3	3	7	7	5	4	5	6
157	F	1	3	3	1	4	2	1	1	1	1	2	1	1	4	4	3	2	3	1	2	3	5	6	3	2	3	3	6	4	6	5	7	6	7	4	6	1	2	1	2	2	5	4	6	3	6	3	5
158	F	3	2	1	2	2	3	1	1	1	2	#NULL!	#NULL!	1	5	6	4	3	5	6	5	6	5	4	5	4	5	4	5	6	5	7	5	5	6	4	5	3	4	3	3	2	5	6	5	6	5	5	6
159	F	1	3	3	1	4	1	2	1	1	1	3	1	1	4	4	2	2	4	2	2	2	5	5	4	4	5	4	7	7	7	7	7	6	7	7	6	1	2	1	2	2	6	7	6	5	5	4	4
160	F	2	4	3	1	3	2	1	1	2	1	6	1	1	4	5	4	4	5	5	4	4	6	5	6	3	5	4	4	3	5	6	7	7	7	5	5	3	2	1	1	2	4	6	4	5	4	3	3
161	F	3	3	1	3	3	4	1	1	1	1	2	1	1	4	6	6	5	1	5	6	6	5	6	6	5	6	5	5	3	5	5	5	6	7	7	6	3	4	3	5	4	6	7	7	6	7	3	3
162	F	4	2	1	2	2	5	1	1	1	2	#NULL!	#NULL!	1	2	3	3	2	6	2	2	2	4	5	2	6	4	5	5	4	5	6	3	5	5	3	4	2	3	2	2	4	4	3	5	3	5	4	5
163	F	4	3	1	3	3	5	2	1	1	1	6	2	2	2	6	1	1	2	5	6	5	6	6	6	2	2	6	7	7	3	7	7	2	6	4	7	1	1	5	1	1	7	4	7	7	5	2	1
164	F	3	2	1	3	3	3	1	1	3	2	#NULL!	#NULL!	1	5	5	6	6	5	6	5	5	6	6	5	6	5	5	7	6	7	7	7	6	7	7	6	3	4	3	4	4	6	7	6	7	6	6	4
165	F	2	2	1	2	2	2	1	1	2	2	#NULL!	#NULL!	1	4	5	5	2	1	4	2	2	1	5	2	2	4	2	7	6	6	7	7	7	6	6	4	2	3	3	3	4	3	3	3	3	1	4	3
166	F	2	3	1	1	3	2	1	1	2	2	#NULL!	#NULL!	2	5	5	4	3	5	3	5	5	6	5	5	5	4	5	7	6	7	6	6	6	6	5	4	3	3	3	3	3	5	7	6	5	5	6	6
167	F	3	3	1	1	3	3	1	1	2	1	7	1	1	2	2	1	1	1	1	2	1	3	4	5	3	5	3	6	4	7	5	7	6	6	4	5	3	4	3	3	4	4	3	6	6	5	7	5
168	F	2	3	3	1	2	2	1	1	1	1	6	1	1	3	3	4	4	4	3	3	5	5	6	5	4	5	4	7	5	6	3	6	6	6	3	6	5	1	1	5	5	7	5	6	7	5	6	6
169	F	3	2	1	2	2	5	1	1	2	2	#NULL!	#NULL!	1	2	2	6	6	2	6	5	6	6	6	6	2	2	6	7	7	7	7	7	7	7	7	7	3	3	4	3	4	6	7	7	6	6	2	6
170	F	3	4	1	2	2	4	1	1	4	1	7	2	4	5	6	5	6	5	6	5	4	5	6	5	6	4	5	7	6	7	7	7	6	7	6	7	3	4	5	5	4	7	6	7	6	6	6	6
171	F	2	3	3	1	2	2	1	1	1	1	2	2	3	4	4	5	5	6	6	4	5	5	5	5	4	3	5	7	7	6	7	7	7	7	7	6	4	4	3	4	4	6	7	7	6	7	7	7
172	F	3	3	1	3	2	3	2	2	2	2	#NULL!	#NULL!	1	3	6	5	5	4	6	4	5	1	5	1	5	5	5	7	7	6	6	6	7	7	7	7	2	3	3	3	3	7	7	7	6	6	3	7
173	F	3	3	1	2	1	1	1	1	1	2	#NULL!	#NULL!	1	5	5	6	6	5	6	5	5	5	6	5	6	6	5	7	5	6	5	5	7	5	5	6	3	4	1	3	1	4	6	5	6	6	5	7
174	F	2	2	1	2	3	3	1	1	1	1	1	2	1	2	3	3	2	3	5	2	5	4	2	2	4	2	2	4	5	1	7	7	7	7	1	1	3	1	1	3	3	4	3	7	3	4	3	4
175	F	3	3	1	3	3	4	1	1	3	1	3	1	1	4	5	6	6	2	5	3	4	6	6	6	2	4	5	6	4	7	7	7	7	5	7	4	3	3	4	3	2	5	7	7	5	6	3	2
176	F	2	4	1	2	3	2	1	1	1	1	2	1	2	5	3	5	2	5	2	3	2	6	5	3	3	5	5	5	3	3	5	4	6	5	3	6	3	3	4	4	3	5	6	6	6	6	6	5
177	F	2	3	1	2	4	2	2	1	1	2	#NULL!	#NULL!	1	3	6	5	5	1	3	5	5	4	6	6	5	5	5	6	6	7	7	7	7	7	4	6	1	2	3	2	1	3	5	5	5	6	3	4
178	F	2	1	1	4	3	2	1	2	2	1	3	1	1	5	4	2	1	1	2	2	2	2	3	3	3	2	3	7	3	7	5	7	7	6	5	7	2	2	3	3	3	4	1	6	2	5	6	5
179	F	2	3	1	1	3	2	2	1	1	2	#NULL!	#NULL!	1	4	3	2	3	2	2	4	2	3	3	5	5	3	3	7	6	6	5	6	7	6	7	6	2	3	3	2	2	4	2	4	3	4	3	2
180	F	2	3	3	1	4	2	1	2	1	2	#NULL!	#NULL!	1	5	5	5	4	4	4	4	4	5	5	5	5	5	4	7	7	7	7	7	7	7	7	7	3	3	4	3	3	4	4	5	5	6	3	6
181	F	3	3	1	2	2	3	1	1	1	1	6	2	1	5	6	6	2	1	5	5	4	4	5	5	6	5	5	7	7	7	7	7	7	7	7	7	3	3	3	4	4	5	5	4	5	4	3	3
182	F	3	3	1	3	4	3	1	1	1	2	#NULL!	#NULL!	1	2	3	4	4	5	5	6	5	3	5	5	3	5	4	5	7	7	6	7	6	5	7	6	3	2	3	4	4	6	7	7	5	5	3	6
183	F	3	3	1	2	3	3	1	1	1	2	#NULL!	#NULL!	3	3	3	5	2	4	4	5	2	2	6	5	2	3	3	7	6	7	7	7	4	7	5	6	4	3	2	3	2	4	6	7	6	6	6	6
184	F	1	3	3	1	4	2	1	1	2	2	#NULL!	#NULL!	2	3	3	4	3	4	3	4	3	6	5	6	6	5	3	7	7	7	6	7	7	7	7	6	3	3	4	4	3	4	5	5	5	5	5	4
185	F	2	4	1	3	3	3	1	1	1	2	#NULL!	#NULL!	2	4	4	5	2	5	3	2	3	4	5	4	4	5	4	6	6	5	6	7	6	7	5	5	3	2	3	3	2	5	6	6	7	6	3	2
186	F	4	1	1	3	1	2	1	1	2	2	#NULL!	#NULL!	1	2	4	4	6	6	6	6	5	6	4	5	6	6	6	7	5	5	7	7	7	6	5	6	3	3	3	4	4	6	5	3	6	5	6	6
187	F	1	4	3	1	1	3	1	1	1	1	7	2	1	5	5	5	4	3	4	3	6	4	6	4	6	3	1	7	6	7	7	7	7	7	6	7	3	1	2	4	4	7	7	5	6	6	6	6
188	F	3	4	3	1	4	3	1	1	1	2	#NULL!	#NULL!	1	2	2	2	2	1	2	3	3	1	4	4	3	5	3	5	6	6	6	7	6	7	7	6	3	2	3	2	1	5	6	6	5	6	3	2
189	F	2	4	1	2	4	2	1	1	1	1	4	2	2	5	5	4	4	4	5	5	4	5	5	5	4	6	5	7	6	7	7	7	6	6	5	6	3	2	4	3	4	6	6	6	6	6	2	3
190	F	2	3	3	1	4	2	2	1	1	2	#NULL!	#NULL!	1	4	5	4	3	5	2	5	4	5	5	2	3	5	5	3	4	6	5	6	5	5	4	6	2	2	3	2	2	5	6	6	4	5	2	2
191	F	1	3	3	1	4	1	2	1	1	2	#NULL!	#NULL!	1	4	4	3	2	2	2	1	3	5	4	2	2	5	3	2	6	6	7	4	7	7	2	5	1	1	1	1	1	5	2	5	2	5	1	1
192	F	2	4	1	4	1	3	1	1	3	1	2	2	2	5	6	5	5	6	5	6	5	6	5	5	6	6	6	6	6	7	6	7	6	7	7	7	4	4	5	5	5	6	7	6	6	7	6	7
193	F	2	2	3	1	1	1	2	1	1	2	#NULL!	#NULL!	1	3	3	2	3	4	1	3	3	3	4	3	4	4	3	6	6	6	5	7	7	6	6	3	2	2	3	3	3	6	3	6	5	2	2	6
194	F	1	3	3	1	4	1	2	1	1	1	6	2	1	2	3	2	1	5	2	3	3	2	2	3	4	4	3	7	5	4	6	6	5	6	6	7	1	1	1	2	1	1	5	4	6	6	2	2
195	F	1	3	3	1	3	1	1	1	1	2	#NULL!	#NULL!	2	4	3	5	4	4	5	5	4	4	6	4	5	4	4	5	5	7	6	6	5	6	6	5	3	4	2	2	2	5	5	6	5	5	3	3
196	F	2	4	3	1	3	1	1	1	1	1	2	2	2	4	4	4	5	5	5	5	5	5	4	5	4	4	5	7	7	7	6	7	7	5	6	6	3	3	2	2	1	4	5	7	6	5	3	1
197	F	2	3	1	2	2	3	1	1	2	2	#NULL!	#NULL!	2	2	3	2	5	6	3	4	3	5	6	2	4	4	6	7	6	6	7	6	6	6	6	7	3	4	3	4	2	7	7	6	6	6	5	5
198	F	2	3	1	2	2	3	1	1	1	2	#NULL!	#NULL!	1	3	3	3	2	4	2	3	4	5	5	4	5	5	4	7	4	5	7	7	7	6	6	5	2	2	3	3	2	6	7	7	7	7	4	6
199	F	3	4	1	2	3	2	1	1	2	2	#NULL!	#NULL!	1	4	5	6	4	3	5	3	4	4	2	5	4	2	5	7	2	6	6	7	6	5	1	2	4	1	4	3	3	6	7	7	5	6	6	6
200	F	2	3	1	2	2	3	1	1	1	2	#NULL!	#NULL!	2	6	5	6	5	6	5	6	5	5	6	5	6	5	5	2	3	6	7	5	5	7	6	6	3	4	3	4	3	6	7	6	7	6	5	7
201	F	3	4	1	2	3	3	1	1	1	2	#NULL!	#NULL!	4	4	3	5	5	5	4	5	3	5	5	4	5	5	5	7	6	7	6	7	6	6	7	6	1	4	3	3	4	5	6	6	6	5	5	4
202	F	2	3	1	2	3	2	1	1	1	2	#NULL!	#NULL!	1	4	4	3	5	5	5	3	2	3	4	4	4	5	5	6	5	6	6	7	5	6	7	5	3	1	2	3	3	4	5	5	6	4	5	5
203	F	1	3	3	1	4	1	1	1	1	1	4	2	2	4	5	3	2	2	2	3	6	3	4	2	5	4	3	4	6	6	5	6	6	4	4	5	3	3	2	2	2	5	6	7	6	6	6	6
204	F	2	3	3	1	2	3	1	1	2	2	#NULL!	#NULL!	1	5	5	5	4	3	5	3	5	5	3	6	6	5	1	7	7	7	7	7	5	7	7	5	3	3	4	4	3	6	7	6	6	5	4	6
205	F	3	3	1	2	3	4	1	1	1	1	2	2	1	2	3	5	5	2	2	3	2	5	3	5	2	6	5	7	6	6	7	7	4	6	6	7	2	4	4	3	2	3	1	7	6	6	7	6
206	F	2	2	1	1	2	2	1	1	1	2	#NULL!	#NULL!	1	6	2	6	2	1	2	6	3	3	3	2	3	5	6	7	7	6	7	7	5	7	7	4	2	2	1	1	3	5	5	5	4	5	4	3
207	F	2	4	1	1	4	2	1	1	2	2	#NULL!	#NULL!	1	2	3	2	2	5	3	4	3	6	6	5	5	6	5	6	7	7	7	7	6	7	5	7	3	4	3	4	3	7	7	7	6	7	3	2
208	F	1	3	3	1	3	1	2	1	1	2	#NULL!	#NULL!	1	5	5	5	4	5	5	5	5	5	5	6	5	5	5	5	6	5	6	6	6	6	7	5	3	2	3	3	3	5	6	5	5	6	5	5
209	F	3	3	1	2	2	4	1	1	3	2	#NULL!	#NULL!	2	5	5	5	2	2	5	5	5	5	5	5	2	3	5	7	6	6	6	6	7	6	6	6	3	3	3	4	3	4	5	6	6	6	6	4
210	F	2	3	1	3	3	3	1	1	1	1	1	1	1	4	4	3	2	1	2	3	3	5	5	5	4	4	4	7	7	7	7	7	7	5	4	6	3	3	2	3	3	3	5	7	4	5	4	3
211	F	3	3	1	2	2	4	1	1	2	1	1	2	2	4	4	4	3	3	5	5	5	5	5	5	4	5	4	7	6	6	7	7	6	7	6	7	3	3	4	5	3	5	4	6	6	6	4	4
212	F	2	4	1	2	2	3	1	1	3	2	#NULL!	#NULL!	3	5	5	2	6	1	6	2	5	1	6	5	2	5	5	7	7	7	7	7	7	7	7	7	4	4	2	4	4	6	6	7	7	7	6	7
213	F	3	3	1	2	3	4	1	1	1	1	1	1	1	2	2	1	1	1	1	5	2	2	5	4	2	5	3	7	5	5	4	7	7	5	5	6	1	1	2	1	2	2	1	5	5	4	4	4
214	F	1	3	1	2	3	1	2	1	1	1	7	1	1	3	3	4	3	2	4	4	5	5	5	4	4	5	5	3	6	5	6	3	2	5	5	3	3	3	4	3	3	7	7	6	6	5	1	1
215	F	2	2	3	2	3	2	1	1	1	1	2	2	1	2	1	1	1	2	3	6	6	1	5	2	3	2	2	5	6	7	7	5	6	5	6	4	1	3	3	4	2	2	1	5	4	6	5	6
216	F	3	3	1	3	2	4	1	1	2	2	#NULL!	#NULL!	1	4	5	4	2	5	4	3	5	4	5	2	4	4	5	6	7	5	6	6	5	7	4	5	3	4	4	3	4	4	3	5	6	6	4	3
217	F	3	3	1	4	3	3	1	1	2	1	4	2	1	5	5	6	4	6	6	6	5	6	6	5	2	4	4	7	6	6	6	7	5	6	5	6	2	3	1	3	3	4	5	6	5	5	5	6
218	F	3	3	1	2	3	4	1	1	1	1	6	2	1	4	4	2	5	6	5	4	2	1	5	5	2	2	5	7	5	6	4	6	4	3	5	6	2	3	1	1	2	4	3	5	3	6	4	2
219	F	2	3	1	2	2	3	1	1	2	2	#NULL!	#NULL!	2	2	2	3	4	3	4	4	5	3	2	3	5	4	5	5	6	7	6	7	6	5	7	6	3	3	2	3	4	5	6	5	7	6	6	5
220	F	1	3	3	1	4	1	2	1	1	2	#NULL!	#NULL!	1	4	5	4	4	4	2	5	4	5	4	3	3	3	4	5	4	6	6	7	7	7	4	5	3	4	3	2	2	3	6	5	4	5	4	4
221	F	2	1	1	3	3	2	1	1	2	2	#NULL!	#NULL!	1	4	3	1	2	3	2	5	5	5	6	6	6	6	5	7	7	7	7	7	7	7	7	7	1	1	1	1	1	4	7	7	7	7	5	5
222	F	4	2	1	3	3	3	1	1	3	2	#NULL!	#NULL!	3	5	6	6	3	2	2	5	1	5	5	4	3	3	5	5	7	4	6	6	6	7	3	4	3	4	4	3	4	5	4	4	4	5	2	4
223	F	4	3	1	2	2	4	1	1	2	2	#NULL!	#NULL!	1	1	2	2	1	2	2	1	1	3	3	2	1	3	2	7	5	6	6	7	7	6	2	5	1	2	1	2	1	3	2	3	2	2	2	3
224	F	3	3	1	2	3	3	1	1	2	2	#NULL!	#NULL!	1	2	3	2	5	2	6	5	5	6	6	4	4	5	5	6	6	7	7	7	7	6	6	6	3	3	3	3	3	5	5	7	6	5	5	6
225	F	2	3	1	2	2	3	1	1	2	2	#NULL!	#NULL!	2	4	4	3	3	2	2	2	4	4	5	4	5	4	5	5	6	6	7	6	5	5	4	4	2	3	3	4	3	5	4	6	5	5	4	5
226	F	2	3	1	3	3	2	1	1	2	1	4	2	1	2	3	4	3	2	5	5	2	5	4	4	2	2	2	7	6	6	7	7	7	6	5	6	3	3	1	3	3	6	6	6	6	6	6	7
227	F	2	1	1	2	3	2	1	1	1	1	7	1	1	5	5	5	3	2	3	2	3	4	4	4	4	4	4	7	7	5	7	7	7	7	7	7	3	4	3	3	4	4	5	4	5	5	5	5
228	F	2	3	1	2	3	2	1	1	2	2	#NULL!	#NULL!	1	5	5	6	6	3	5	6	6	6	6	6	5	6	6	6	6	7	7	7	6	7	7	7	3	3	4	3	4	5	6	6	5	7	5	6
229	F	2	3	1	2	2	2	1	1	1	2	#NULL!	#NULL!	2	4	5	5	5	5	5	5	6	6	3	4	2	2	5	6	7	6	7	6	5	6	6	6	3	3	2	3	3	6	7	6	6	6	3	3
230	F	3	1	1	2	4	4	1	1	2	2	#NULL!	#NULL!	1	3	3	5	2	6	2	2	2	3	5	5	4	6	2	5	5	4	5	6	5	6	5	4	2	2	3	2	2	4	5	5	5	4	1	2
231	F	2	4	1	2	2	3	1	1	2	2	#NULL!	#NULL!	1	5	5	5	6	5	4	5	6	5	6	5	4	5	5	6	7	6	6	7	6	7	6	6	4	3	3	4	3	5	5	5	4	5	5	6
232	F	2	2	3	1	2	2	1	1	1	1	7	2	1	5	5	5	4	3	4	3	2	3	4	5	4	4	4	6	5	6	5	6	6	5	4	5	3	2	3	3	1	4	5	6	5	5	4	3
233	F	2	3	1	2	2	2	1	1	1	1	2	2	1	2	4	5	4	3	4	5	5	4	5	4	3	4	5	5	4	6	5	7	6	5	5	5	2	3	3	3	3	3	5	5	4	5	3	4
234	F	2	4	1	2	2	3	1	1	1	2	#NULL!	#NULL!	2	4	5	6	6	3	3	2	2	1	4	4	6	5	5	7	6	7	5	2	4	7	5	4	3	4	2	2	4	5	4	7	5	6	3	4
235	F	3	3	2	1	2	2	2	1	2	2	#NULL!	#NULL!	1	4	4	3	2	2	2	5	3	4	4	5	4	4	5	5	5	6	7	6	5	7	5	6	3	3	4	1	3	5	6	5	6	5	5	5
236	F	3	4	1	3	3	3	1	1	3	1	4	2	2	5	4	4	3	2	4	2	5	6	6	6	6	6	5	7	7	7	7	7	7	7	6	6	3	2	3	3	3	6	7	6	6	7	6	6
237	F	2	3	1	2	3	2	1	2	1	2	#NULL!	#NULL!	1	2	3	4	2	4	5	4	3	4	5	6	4	3	5	7	6	7	6	5	6	5	6	3	2	1	4	2	2	5	6	5	6	5	3	2
238	F	3	2	2	3	2	4	1	1	1	2	#NULL!	#NULL!	1	3	3	2	2	5	5	4	2	3	4	2	3	2	5	7	5	6	5	7	3	4	3	4	2	1	2	1	2	4	5	5	4	4	6	4
239	F	3	3	1	2	2	4	1	1	3	2	#NULL!	#NULL!	1	5	5	5	4	3	5	5	5	5	5	5	5	5	5	7	7	7	7	7	7	7	7	7	4	3	4	3	4	7	6	6	6	6	3	3
240	F	1	3	1	2	3	1	1	1	1	1	2	1	1	4	2	3	2	2	4	6	6	6	6	2	6	3	5	7	6	7	7	5	4	6	7	4	1	1	2	1	1	6	7	7	4	7	7	5
241	F	1	3	3	1	3	1	1	1	1	1	2	1	1	2	3	4	2	4	2	2	3	2	6	5	4	3	3	5	6	7	7	7	4	7	5	5	1	5	1	5	2	5	6	6	5	7	5	4
242	F	2	4	1	3	2	2	1	1	1	2	#NULL!	#NULL!	1	5	5	5	2	5	4	5	5	5	5	5	5	5	5	7	5	6	6	6	2	6	4	7	1	2	3	3	2	4	5	5	6	3	4	4
243	F	1	3	3	1	4	1	2	1	1	1	4	1	1	3	3	4	2	2	2	3	3	2	3	3	3	3	3	6	5	6	6	7	6	6	7	5	2	2	3	1	1	4	5	5	5	4	2	5
244	F	3	3	1	2	2	3	1	1	2	1	2	2	2	2	5	1	2	5	6	5	5	6	3	5	4	5	5	6	7	7	7	6	7	6	5	7	3	4	3	4	3	6	7	7	7	7	4	6
245	F	2	3	3	1	3	2	1	1	1	2	#NULL!	#NULL!	2	4	4	5	2	6	5	5	5	6	4	5	4	5	4	7	6	4	7	7	7	5	4	4	2	2	1	2	2	5	5	5	5	6	6	6
246	F	3	3	1	3	2	3	1	1	2	2	#NULL!	#NULL!	1	4	2	5	3	5	5	4	6	5	3	2	2	3	6	7	7	7	7	7	6	5	6	7	3	3	4	3	4	5	6	7	7	6	7	7
247	F	3	3	1	3	2	3	1	1	1	1	4	2	2	5	5	5	6	6	5	6	5	6	5	2	2	4	5	6	5	6	6	6	5	6	5	6	3	4	3	4	4	5	6	5	6	6	5	6
248	F	2	3	1	1	2	3	1	1	1	2	#NULL!	#NULL!	2	5	5	5	2	3	4	4	4	3	5	5	3	5	5	6	6	6	5	7	4	5	6	5	2	3	2	2	2	3	5	6	5	5	2	2
249	F	1	3	3	1	4	1	1	1	1	2	#NULL!	#NULL!	1	4	5	4	3	5	3	5	4	6	5	3	2	4	3	5	7	5	6	6	6	4	5	5	2	3	3	2	3	5	6	6	4	5	5	5
250	F	3	3	1	3	2	3	1	1	1	2	#NULL!	#NULL!	3	4	3	4	2	2	2	2	2	2	4	4	2	4	4	7	7	7	7	5	5	7	2	6	3	4	4	4	4	5	1	7	7	7	2	2
251	F	2	4	1	2	2	2	1	2	1	2	#NULL!	#NULL!	3	3	2	5	4	2	6	3	5	3	6	5	4	3	5	7	5	3	7	7	7	5	2	6	4	3	5	3	2	6	5	3	6	7	2	5
252	F	2	3	1	2	4	2	1	1	1	1	4	1	1	5	6	5	3	5	6	6	5	3	5	3	2	2	5	7	5	6	6	7	7	6	5	6	3	4	3	3	4	6	5	7	4	5	6	5
253	F	2	3	1	2	2	2	1	1	2	2	#NULL!	#NULL!	2	4	4	4	2	5	4	3	2	4	3	4	2	5	5	4	6	5	6	6	5	7	6	5	2	3	1	3	1	6	3	4	3	6	5	6
254	F	1	3	1	1	3	1	1	1	1	2	#NULL!	#NULL!	1	3	3	4	4	2	3	4	3	3	3	3	4	4	4	6	6	6	6	7	5	6	6	4	3	2	3	3	2	5	6	6	5	5	3	3
255	F	2	3	3	1	1	3	1	1	1	1	2	2	1	2	3	4	5	2	3	5	5	4	6	5	3	4	3	6	7	6	7	6	1	5	2	6	3	4	3	3	3	6	7	5	7	7	7	6
256	F	2	3	1	2	3	2	1	1	2	2	#NULL!	#NULL!	2	2	2	1	2	4	2	3	3	4	5	4	3	4	2	6	5	6	7	6	7	6	5	4	3	3	2	2	2	4	2	5	5	4	3	4
257	F	3	3	1	2	2	3	1	1	2	2	#NULL!	#NULL!	1	4	4	3	4	5	5	6	4	5	6	6	4	3	6	7	6	7	5	7	3	5	7	6	4	3	4	5	4	5	7	5	5	6	5	7
258	F	3	3	1	2	2	3	1	1	2	2	#NULL!	#NULL!	2	4	5	5	5	5	5	5	5	5	5	5	5	6	5	6	6	7	7	7	6	7	6	6	3	4	4	4	4	6	6	6	6	6	5	6
259	F	3	3	1	2	2	3	1	1	1	2	#NULL!	#NULL!	1	2	2	1	2	2	2	2	2	3	3	1	2	2	2	7	6	6	7	7	5	6	6	6	2	2	1	1	2	3	3	3	2	2	3	4
260	F	2	3	1	2	2	3	1	1	2	2	#NULL!	#NULL!	2	5	6	5	4	6	5	4	6	5	6	4	3	5	6	5	6	7	6	5	6	7	5	6	3	4	3	4	3	5	6	7	5	6	5	6
261	F	2	3	3	1	1	2	1	1	2	2	#NULL!	#NULL!	1	3	3	3	4	1	1	2	2	2	2	2	2	3	2	5	6	5	5	7	5	6	6	5	1	2	2	3	3	2	2	1	1	2	2	2
262	F	2	4	3	1	4	2	1	1	1	2	#NULL!	#NULL!	1	2	1	2	4	3	4	5	6	3	6	4	2	4	3	7	5	6	5	7	7	5	5	6	2	3	1	3	2	6	5	5	3	5	1	5
263	F	3	3	1	2	2	3	1	1	2	2	#NULL!	#NULL!	2	4	4	5	2	1	2	5	1	6	6	4	3	3	5	7	6	6	7	6	7	6	5	4	3	4	4	4	3	5	6	6	2	3	6	6
264	F	2	3	1	2	2	2	1	1	1	1	4	1	2	5	5	5	4	6	4	6	6	4	5	5	5	6	5	7	7	7	7	7	7	7	7	6	1	1	2	2	1	7	4	6	6	6	5	4
265	F	3	3	1	2	2	4	1	1	2	2	#NULL!	#NULL!	1	5	6	5	4	5	4	5	4	5	6	5	5	6	5	5	6	7	5	6	5	6	5	7	4	3	4	4	3	4	6	5	6	5	2	4
266	F	2	3	1	1	2	3	1	1	2	1	4	1	2	4	3	4	4	5	6	5	4	5	5	6	5	5	5	6	7	6	6	7	5	6	6	5	3	2	3	2	1	6	5	7	6	6	6	6
267	F	2	3	1	2	2	3	1	1	2	2	#NULL!	#NULL!	1	4	5	5	2	3	4	4	5	5	5	4	4	5	5	6	6	5	6	5	4	6	5	6	3	3	4	4	3	5	3	6	5	5	4	5
268	F	2	3	1	2	2	2	1	1	1	2	#NULL!	#NULL!	1	4	4	4	2	5	4	4	5	5	5	6	5	5	5	6	5	6	6	6	5	5	6	6	3	3	4	3	3	5	6	5	6	5	5	5
269	F	3	4	1	2	2	3	1	1	2	2	#NULL!	#NULL!	3	5	5	4	2	2	4	4	2	5	4	3	1	5	5	6	5	5	6	5	5	6	5	5	2	2	4	3	3	5	5	5	4	4	4	4
270	F	2	4	2	2	2	3	1	1	3	1	2	1	2	4	5	3	5	2	4	2	5	4	6	5	2	5	4	4	7	5	6	7	7	5	6	7	3	4	3	4	2	5	7	6	7	5	6	7
271	F	3	3	1	2	3	4	1	1	2	1	7	2	1	3	3	2	2	2	3	5	5	4	5	6	4	4	5	7	7	6	6	7	5	6	4	6	1	1	2	4	4	4	5	5	5	5	5	5
272	F	3	3	1	2	3	3	1	1	1	1	2	2	3	5	5	5	2	2	3	5	4	4	5	3	2	2	5	6	4	5	7	6	6	6	4	5	3	4	5	4	4	4	3	5	6	5	4	3
273	F	2	3	3	1	3	2	1	1	2	2	#NULL!	#NULL!	2	5	5	4	4	5	1	4	2	5	5	5	5	5	5	6	6	6	7	7	7	6	6	5	2	3	3	3	3	3	6	5	4	3	2	3
274	F	4	2	1	3	2	4	1	1	4	1	6	2	3	5	5	5	4	5	6	5	6	5	5	6	5	5	6	7	6	7	7	7	6	7	7	7	5	4	5	5	4	7	6	6	7	7	6	6
275	F	2	3	1	2	3	2	2	1	2	1	4	1	2	5	5	4	4	6	5	5	6	5	5	6	4	5	5	7	7	6	7	5	5	6	7	7	3	3	3	4	4	6	7	7	6	7	3	5
276	F	2	3	3	1	2	2	1	1	1	2	#NULL!	#NULL!	2	3	2	4	2	5	4	5	3	5	5	2	5	4	5	6	5	5	6	7	7	5	4	5	3	2	3	3	2	5	7	6	4	5	4	5
277	F	2	4	3	1	2	2	1	1	2	2	#NULL!	#NULL!	2	5	6	6	4	4	4	5	6	6	5	4	4	5	5	5	6	7	7	6	6	5	7	6	4	4	3	3	4	6	7	4	6	5	5	6
278	F	2	3	1	2	3	3	1	1	2	1	2	2	1	4	4	4	5	6	3	5	4	5	5	5	4	3	3	7	6	6	7	7	4	6	7	6	3	4	2	3	5	4	5	7	6	6	5	6
279	F	4	3	1	2	3	4	1	1	2	1	1	2	1	5	5	5	4	4	2	3	3	6	6	6	5	5	6	6	5	6	6	7	5	7	5	6	3	3	4	4	4	6	5	5	6	5	5	5
280	F	2	3	1	3	3	2	1	1	2	2	#NULL!	#NULL!	2	4	4	3	5	5	5	6	5	5	6	5	5	6	4	6	5	6	5	7	6	5	6	5	4	4	3	4	4	3	4	5	6	5	5	6
281	F	2	3	3	1	4	1	1	1	1	2	#NULL!	#NULL!	1	3	3	4	3	3	2	2	3	3	5	3	4	5	5	6	6	6	6	7	5	5	3	5	3	3	3	3	3	4	5	5	5	5	2	3
282	F	2	3	1	1	3	2	1	1	1	1	6	1	1	5	4	5	4	4	5	4	4	5	4	5	4	4	5	5	5	6	6	5	5	6	5	5	3	4	4	3	3	5	4	5	4	5	3	3
283	F	5	3	1	2	3	5	1	1	1	1	3	2	1	5	4	3	3	5	4	5	5	6	5	3	3	5	5	7	6	6	5	6	7	6	4	5	1	2	1	2	1	4	6	7	5	3	4	6
284	F	2	3	1	2	3	3	1	1	2	2	#NULL!	#NULL!	1	5	5	5	6	6	4	5	5	5	6	4	4	4	5	6	7	6	7	7	5	6	6	5	3	3	4	3	3	5	6	5	5	6	3	3
285	F	2	2	1	2	2	2	1	1	1	2	#NULL!	#NULL!	1	4	3	5	1	2	5	3	3	5	6	4	4	5	3	6	3	5	7	6	3	5	2	6	2	1	3	2	1	2	5	6	3	5	3	1
286	F	1	3	1	2	3	1	1	1	1	1	2	1	1	4	4	3	3	2	2	5	5	5	5	4	5	6	4	7	5	5	6	7	5	6	5	6	2	3	3	2	2	5	7	5	5	5	5	6
287	F	1	3	3	1	3	1	2	1	1	2	#NULL!	#NULL!	2	2	2	3	2	5	1	1	2	2	5	1	5	3	5	6	6	7	7	6	7	6	5	5	2	3	3	3	2	5	5	6	5	6	4	5
288	F	2	3	1	3	2	3	1	1	2	1	1	1	1	5	6	5	5	6	5	6	5	6	5	5	4	6	5	6	5	7	7	6	5	7	7	6	4	3	2	3	3	7	5	6	7	5	3	5
289	F	3	4	1	3	2	4	1	1	3	1	6	2	3	5	4	3	2	4	3	6	5	4	5	4	3	4	4	5	7	6	5	4	5	6	7	5	3	2	5	3	4	6	7	6	6	4	5	6
290	F	4	3	1	3	2	4	1	1	2	1	3	2	1	5	5	5	4	3	4	5	5	6	6	5	5	6	6	6	5	6	7	6	6	7	5	6	4	3	3	4	4	6	5	7	6	6	5	5
291	F	1	3	3	1	3	1	1	1	1	2	#NULL!	#NULL!	1	2	3	2	4	5	2	1	1	2	4	2	4	5	2	6	6	7	7	7	5	6	6	7	2	3	2	1	1	5	7	7	6	5	2	1
292	F	2	4	3	1	3	1	2	1	1	2	#NULL!	#NULL!	1	5	5	5	5	5	2	2	2	3	5	4	4	2	2	7	7	7	6	6	7	7	7	6	3	3	2	2	2	6	6	6	6	6	4	4
293	F	2	4	1	2	3	3	1	1	1	2	#NULL!	#NULL!	1	3	4	3	5	4	2	5	4	6	6	5	6	6	3	7	6	7	7	6	7	7	5	4	1	3	3	2	2	5	4	5	6	5	5	5
294	F	2	4	1	1	3	1	1	1	1	2	#NULL!	#NULL!	1	4	4	5	2	5	2	4	2	3	4	4	2	2	2	5	6	6	6	6	6	6	5	6	3	4	3	4	4	6	6	6	6	7	5	6
295	F	2	2	3	1	3	2	1	1	2	2	#NULL!	#NULL!	1	2	1	4	1	1	1	1	1	2	6	5	5	4	2	7	4	5	4	7	7	7	1	4	1	2	3	2	2	3	5	7	6	6	7	6
296	F	1	3	1	1	3	1	1	1	1	1	4	1	1	5	5	3	2	4	2	3	2	5	4	6	2	3	4	7	5	7	6	7	4	7	6	5	1	1	2	2	1	5	7	7	5	6	1	2
297	F	4	4	3	2	1	5	1	1	4	2	#NULL!	#NULL!	1	2	2	2	2	2	2	2	2	2	3	2	2	5	3	2	6	4	4	2	6	2	2	2	1	1	1	1	1	2	1	5	2	5	2	2
298	F	3	3	1	1	2	2	1	1	2	2	#NULL!	#NULL!	2	3	3	5	5	4	6	5	5	4	6	2	5	4	5	6	5	7	7	6	5	6	7	6	2	3	3	4	3	5	6	6	5	6	6	5
299	F	1	4	3	1	4	2	1	1	1	2	#NULL!	#NULL!	1	3	3	2	1	2	2	2	2	2	4	4	2	4	2	7	3	6	6	7	6	5	6	5	2	1	2	1	2	5	2	6	5	6	1	5
300	F	2	3	1	3	2	2	1	1	1	2	#NULL!	#NULL!	2	4	4	5	5	5	4	4	4	4	5	4	4	5	5	7	6	7	6	7	5	6	5	6	3	3	3	4	3	6	6	6	6	6	3	4
301	2	2	3	1	2	3	2	1	1	1	1	1	2	#NULL!	5	4	6	4	2	4	5	4	5	4	5	6	5	5	6	5	7	6	5	6	5	6	7	3	4	4	3	4	6	5	6	5	6	5	6
302	2	2	3	1	2	3	1	2	1	1	1	4	1	#NULL!	5	5	6	4	5	5	6	4	5	4	5	4	5	5	5	6	5	7	5	5	7	5	6	4	4	3	3	3	7	6	7	5	6	6	7
303	2	2	3	1	2	3	3	1	1	1	1	6	1	#NULL!	2	3	2	2	1	2	3	2	5	5	2	2	2	2	6	5	5	5	6	4	5	4	5	1	1	1	1	1	5	4	5	4	3	3	3
304	2	2	2	1	2	2	2	2	1	2	1	4	1	#NULL!	6	5	5	5	6	5	5	4	6	6	6	6	6	6	7	7	6	7	7	4	7	5	7	3	3	4	2	2	2	1	7	7	7	1	1
305	2	2	3	1	1	3	2	1	1	1	2	#NULL!	#NULL!	#NULL!	4	5	5	2	2	3	5	5	5	5	2	2	5	5	7	4	4	5	6	6	6	4	5	3	2	3	3	3	4	5	6	4	6	4	5
306	2	4	3	1	3	3	4	1	1	1	1	3	1	#NULL!	5	5	6	5	6	6	5	6	6	5	5	6	6	5	7	6	6	7	6	7	6	6	7	4	4	4	4	4	7	6	7	6	6	7	7
307	2	1	3	3	1	4	1	2	1	1	2	#NULL!	#NULL!	#NULL!	4	5	5	3	5	5	5	5	5	5	6	5	6	5	4	5	5	5	6	5	5	4	5	3	3	4	3	3	5	5	5	4	5	4	3
308	2	1	3	3	1	3	2	1	1	1	1	4	2	#NULL!	5	6	5	5	6	5	5	6	5	5	6	5	5	5	6	5	6	6	5	6	7	6	6	4	3	4	4	3	6	7	6	5	6	5	6
309	2	2	1	1	3	3	2	1	1	2	1	4	1	#NULL!	5	5	5	5	6	6	5	6	5	6	2	2	2	5	7	5	5	4	3	3	5	4	5	4	3	2	2	1	3	3	4	3	5	5	4
310	2	2	3	3	1	2	2	1	1	1	1	4	2	#NULL!	5	4	4	3	4	5	5	3	4	5	4	4	4	5	7	7	6	5	7	5	6	5	7	3	4	3	3	3	5	6	5	6	6	5	4
311	2	3	3	1	2	3	4	1	2	1	2	#NULL!	#NULL!	#NULL!	5	5	5	6	3	5	6	3	4	4	6	5	4	6	7	5	6	7	7	7	6	7	7	4	1	2	4	1	6	6	7	7	5	5	3
312	2	2	3	1	2	3	4	1	1	2	1	3	1	#NULL!	4	5	5	6	4	6	5	6	4	4	6	5	6	5	7	5	6	6	7	5	7	6	7	4	3	4	4	3	1	2	5	7	6	5	6
313	2	2	4	1	2	2	3	1	1	2	2	#NULL!	#NULL!	#NULL!	4	3	3	5	4	5	3	5	4	4	3	2	3	3	5	7	6	6	7	6	7	5	7	3	4	4	3	3	6	5	6	5	7	3	6
314	2	4	3	1	3	3	5	1	1	2	2	#NULL!	#NULL!	#NULL!	5	5	5	4	5	5	6	6	5	6	5	6	6	5	7	5	7	7	7	7	7	6	6	3	4	3	4	3	5	3	6	5	3	5	5
315	2	2	4	1	2	1	3	1	1	3	1	2	1	#NULL!	5	6	6	5	5	5	6	5	6	5	6	5	6	6	7	5	6	7	6	5	6	5	6	4	5	2	4	2	6	5	6	5	6	5	6
316	2	2	4	1	2	1	3	1	1	3	1	4	2	#NULL!	6	5	6	5	5	6	5	6	5	6	5	6	5	6	6	5	6	7	6	6	5	6	7	3	3	4	5	4	6	5	6	5	6	6	5
317	2	2	4	1	2	2	3	1	1	2	2	#NULL!	#NULL!	#NULL!	5	6	5	5	6	5	6	6	5	6	5	5	6	6	6	7	7	6	7	7	7	5	6	4	3	5	4	5	6	5	6	7	6	1	7
318	2	3	3	1	2	2	3	1	1	2	2	#NULL!	#NULL!	#NULL!	5	6	5	5	6	5	6	6	5	5	6	6	5	6	5	6	7	7	5	6	7	5	6	3	4	3	4	4	6	6	6	7	6	5	7
319	2	2	3	1	2	2	3	1	1	2	1	1	1	#NULL!	5	6	5	5	6	5	5	6	5	6	6	3	5	6	5	6	7	7	6	6	5	6	7	4	4	3	4	4	5	6	6	7	7	5	6
320	2	3	3	1	2	2	4	1	1	2	1	2	2	#NULL!	3	4	4	5	4	5	2	4	4	4	3	3	4	4	7	6	6	7	7	5	7	6	7	4	4	3	4	4	5	7	5	5	6	3	3
321	2	3	2	1	2	3	4	1	1	4	2	#NULL!	#NULL!	#NULL!	4	2	6	2	4	5	3	5	4	6	6	5	6	5	7	7	7	7	7	7	7	7	7	4	4	4	4	4	7	7	7	6	5	5	5
322	2	2	3	3	1	3	1	1	1	1	1	2	1	#NULL!	5	5	6	5	6	5	5	6	6	5	6	5	5	5	6	7	6	6	7	7	6	7	7	2	3	2	3	3	6	7	7	6	7	6	6
323	2	1	3	3	1	4	1	2	1	1	1	2	2	#NULL!	6	5	5	4	6	6	5	6	5	6	5	5	6	5	6	6	7	7	6	6	7	6	6	3	4	4	3	3	6	7	5	6	6	4	5
324	2	2	3	1	2	3	3	1	1	1	1	4	1	#NULL!	5	6	5	2	3	5	5	5	6	5	4	3	4	5	5	4	5	7	5	5	6	7	6	1	2	3	3	1	6	5	6	5	6	6	6
325	2	2	4	1	2	2	3	1	1	1	1	2	1	#NULL!	4	6	5	4	5	6	6	4	5	5	4	6	6	5	1	2	5	6	5	5	7	6	6	4	3	5	2	4	6	5	6	5	7	5	6
326	2	2	3	3	1	1	2	1	1	2	1	2	2	#NULL!	5	5	6	6	6	5	4	5	5	6	4	5	6	5	7	7	5	7	7	5	7	2	7	4	4	5	5	4	5	7	5	7	5	7	6
327	2	2	3	1	2	2	3	1	1	2	1	3	2	#NULL!	3	4	5	5	4	4	5	3	3	5	4	3	6	4	4	7	5	6	6	5	7	4	6	3	4	3	4	3	5	6	5	5	7	4	6
328	2	3	3	1	2	1	3	1	1	1	2	#NULL!	#NULL!	#NULL!	4	3	4	4	2	2	3	4	2	4	4	3	4	4	5	4	6	6	5	6	5	5	6	3	4	4	3	4	4	5	6	5	5	5	5
329	2	4	2	1	2	3	5	1	1	3	1	1	2	#NULL!	5	5	6	6	6	6	5	5	6	6	6	6	6	5	4	5	5	6	5	5	7	5	7	3	3	4	4	4	5	6	6	5	5	4	6
330	2	2	3	3	1	4	2	1	1	1	2	#NULL!	#NULL!	#NULL!	4	4	4	3	2	4	4	5	5	5	4	5	5	5	6	5	6	6	7	7	6	6	6	3	2	2	2	2	6	6	7	6	5	5	5
331	2	1	3	3	1	4	1	1	1	1	1	6	1	#NULL!	5	5	6	6	5	5	6	6	5	5	6	5	6	5	6	7	6	6	7	7	6	7	7	2	2	3	1	2	6	7	2	6	7	6	7
332	2	2	3	1	3	2	3	1	1	1	1	2	1	#NULL!	5	6	5	4	5	6	5	4	5	6	5	4	5	5	6	5	6	7	6	5	6	4	5	3	4	4	3	3	5	5	5	6	6	5	5
333	2	1	3	3	1	1	1	2	1	1	2	#NULL!	#NULL!	#NULL!	4	5	4	3	2	5	3	2	5	3	4	2	2	3	6	7	6	7	7	5	6	6	5	3	4	4	3	4	3	5	5	6	3	3	2
334	2	3	4	1	2	3	3	1	1	1	2	#NULL!	#NULL!	#NULL!	5	6	4	5	2	5	5	5	4	5	5	5	4	5	6	6	5	6	6	5	6	5	6	4	5	3	4	3	6	6	6	5	6	3	3
335	2	2	3	3	1	3	1	1	1	1	2	#NULL!	#NULL!	#NULL!	4	5	3	4	5	5	4	5	4	5	4	4	5	4	7	7	6	7	7	4	6	6	5	2	3	2	3	3	5	6	6	4	5	4	5
336	2	1	3	1	3	3	1	2	1	1	1	4	1	#NULL!	3	4	3	5	5	4	5	3	3	4	4	3	5	5	6	5	7	6	7	5	6	6	5	3	4	4	3	3	5	6	6	5	5	6	5
337	2	3	4	1	2	2	4	1	2	1	2	#NULL!	#NULL!	#NULL!	4	4	3	2	2	3	2	4	3	5	2	2	4	5	5	4	5	7	6	6	7	6	5	3	3	2	3	4	4	5	4	5	5	4	5
338	2	1	3	3	1	3	1	2	1	1	2	#NULL!	#NULL!	#NULL!	3	4	2	1	1	2	2	2	2	2	2	2	2	3	6	5	6	4	6	6	5	5	5	1	1	1	1	1	3	4	4	3	3	4	4
339	2	1	1	3	1	3	2	1	1	1	1	4	2	#NULL!	5	5	5	6	5	5	5	5	6	6	5	5	5	6	6	7	6	7	6	6	7	6	6	2	3	2	2	3	6	7	6	6	7	6	6
340	2	1	3	3	1	4	1	2	1	1	2	#NULL!	#NULL!	#NULL!	3	2	2	2	2	2	4	2	5	5	5	2	2	3	5	4	5	5	5	5	5	6	6	3	3	4	3	3	4	5	5	4	4	2	2
341	2	3	3	1	2	2	3	1	1	2	2	#NULL!	#NULL!	#NULL!	5	6	5	6	5	6	5	6	5	6	5	6	5	5	6	7	6	7	6	6	7	5	6	4	5	3	4	5	7	6	5	6	5	5	6
342	2	2	3	3	1	3	2	1	1	1	1	1	1	#NULL!	5	6	5	2	5	5	2	2	5	5	2	2	5	6	5	6	6	6	7	6	5	7	6	3	4	2	3	4	5	2	5	3	5	3	5
343	2	2	3	1	2	2	3	2	1	3	2	#NULL!	#NULL!	#NULL!	6	6	6	5	5	6	5	5	6	6	5	2	6	6	6	7	7	6	7	5	7	6	5	3	2	4	5	4	6	4	5	5	6	6	6
344	2	1	3	3	1	4	1	2	1	1	2	#NULL!	#NULL!	#NULL!	4	4	4	3	4	4	5	3	4	5	5	5	5	3	6	6	6	6	6	6	6	6	5	4	4	4	4	4	5	5	5	5	5	6	6
345	2	2	4	3	1	4	1	2	1	1	2	#NULL!	#NULL!	#NULL!	3	3	4	4	4	1	4	1	4	4	2	4	3	3	7	7	6	6	7	7	7	6	4	1	3	2	2	2	3	6	6	5	6	3	3
[truncated: 8 more columns]
